# Supplementary material for: Distinct Phosphorylation Patterns of AT1R by Biased Ligands and GRK Subtypes
Source: Int J Mol Sci. 2025 Aug 19;26(16):7988. doi: 10.3390/ijms26167988 (PMC12386296; doi:10.3390/ijms26167988)
Supplement: Supplementary file 1 [file ijms-26-07988-s001.zip]

Archive with 1 entries (1 files):
- ijms-3795954-supplementary.pdf
